# Supplementary material for: Comparison of Coagulation-Integrated Sand Filtration and Ultrafiltration for Seawater Reverse Osmosis Pretreatment
Source: Membranes (Basel). 2024 May 29;14(6):125. doi: 10.3390/membranes14060125 (PMC11205350; doi:10.3390/membranes14060125)
Supplement: Supplementary file 1 [file membranes-14-00125-s001.zip]

Archive with 1 entries (1 files):
- membranes-3012641-supplementary.pdf
